# Supplementary material for: Environmental arginine controls multinuclear giant cell metabolism and formation
Source: Nat Commun. 2020 Jan 22;11:431. doi: 10.1038/s41467-020-14285-1 (PMC6976629; doi:10.1038/s41467-020-14285-1)
Supplement: Supplementary file 4 — Source Data [file 41467_2020_14285_MOESM4_ESM.xlsx]

## Sheet: Figure 1
Figure 1a
N.OC/Hind paw			Inflammation area (mm2)
NaCl	recArg1		NaCl	recArg1
0	11		0.035452	0.885474
0	0		0.050802	0.299499
6	0		0.378942	0.058276
6	1		0.289297	0.091482
3	4		0.358311	0.37603
11	0		0.456231	0.060247
5	5		0.347101	0.236396
13	15		0.385714	0.604775
8	0		0.539802	0.065298
20	0		1.03853	0.051511
9	0		0.719716	0.050137
15	7		0.617446	0.562801
	2			0.393338
Score (AU)
Time (days)	NaCl													50 mg/kg recArg1
2	2	0	0	0	1	1	0	0	1	3	0	1	0	2	6	0	0	0	1	0	2	0	0	0	0	0
5	2	5	2	4	9	13	8	6	12	16	11	15	14	3	8	3	3	1	11	10	12	1	2	0	4	2
7	2	5	14	12	14	17	20	12	15	16	12	15	15	9	6	8	6	2	11	15	13	7	9	3	3	3
9	0	3	12	7	14	10	17	15	15	13	10	9	10	11	5	3	3	5	6	3	14	2	3	3	6	2
12	1	4	12	4	13	8	13	8	13	11	8	8	9	10	1	5	3	13	10	10	13	1	8	5	3	1
13	1	1	6	3	6	8	5	4	5	5	6	6	8	8	6	1	4	4	2	6	11	0	1	3	0	1
Weight (g)
Time (days)	NaCl													50 mg/kg recArgI
0	20.9	19.8	19.8	19.3	19.8	19.8	20.3	20.4	20.6	19.8	19.7	20.6	21.2	19.6	19.9	20.2	18.9	19.2	20.9	19.4	20.4	20.9	19.7	20.6	20.7	19.8
2	20.8	19.5	20.8	19.5	20	20.5	20.8	20.4	21.1	19.6	19.6	20.9	20.9	20.6	20.1	20.4	19.7	20	21.1	20.5	20.4	20.8	20.8	21.5	20.5	20.2
5	21.4	20.1	20.1	18.9	19.9	19.3	20.4	20.3	20.3	18	18.7	19.8	20.3	20.2	20.2	20.6	19.8	20.2	20	20.3	20	21.4	20.7	21.5	21.2	20
7	20.8	19.8	19.9	18.7	19.1	18.7	19.4	19.7	20.2	17.8	19	20.4	20.3	20.3	19.9	20.2	19.2	20.3	19.9	19.5	19.9	20.3	20.4	21.1	20.9	20.2
9	21.1	19.8	18.9	18.6	19.1	19	19.5	19.3	20.3	18.6	18.8	20.7	21.1	20	20	19.6	19.4	20.5	20.7	20.3	20.5	20.8	20.3	20.7	21.9	20.2
12	21.8	20.2	20.6	19.5	19.8	19.8	20.5	20	21.6	19.5	19.9	21	21.5	20.2	20.8	20.4	19.5	20.3	21.4	20.4	20.4	21	19.8	21.4	21.3	20.3
13	21.6	19.6	19.9	19	19.1	19.4	20.1	20	21	19	19	20.8	21.2	20.2	20.4	20	19.1	20.4	21.3	19.9	20.4	20.8	19.8	20.5	20.5	19.9
Figure 1b	Inclusion criteria for the hTNFTg/+ control group was a combined clinical score of over 5, at 10 weeks of age.
N.OC/Hind paw			Inflammation area (mm2)
NaCl	recArg1		NaCl	recArg1
115	162		1.89523	1.38966
68	55		1.51836	1.17865
255	108		2.38333	1.81658
119	111		1.83794	1.6036
325	113		3.22495	1.46352
273	54		1.62176	1.31992
17*	60		0.1328006*	1.32049
210	204		1.49021	1.96809
37*	2		0.605245*	0.23283
78	98		1.29432	1.44507
171	18		2.11866	0.18935
245	57		2.30021	0.602083
190	172		2.14629	2.40095
18	166		0.934821	2.57651
177			1.95108
Score (AU)
Time (weeks)	NaCl															recArg1
0	3	4	1	2	3	2	0*	2	0*	2	2	2	2	2	2	3	4	7	6	6	0	0	0	0	0	0	0	0	2
1	6	8.5	8.5	5	6.5	2	0*	2	0*	2	0	4	2	0	2	7.5	5.5	7.5	2.5	6.5	0	0	0	0	2	2	0	2	5
2	11	9	14	12	3.5	9	3*	8	0*	3	9	9	12	6	12.5	5	7	10	3	9	0	1	2	10	6	0	0	7	8
3	10	6	10	5.5	12	13.5	2*	14	4*	4	14	15.5	16	13	10	8	6	15	5	10	14	0	7	9.5	8	6	13	5	11
4	11	9.5	13	12	11	15	0*	10	4*	14	16	12.5	16.5	8	17	14	7	13	5	7.5	12	8	7.5	13	5	7	13	9	11
Weight (g)
Time (weeks)	NaCl															50 mg/kg recArgI
0	18.7	16.3	20	12.3	14.9	13.5	16.7*	16.2	18.9*	11.2	16.6	14.3	12.4	17.2	16.8	15.1	17.5	19.9	12.3	14	14.6	16.8	15.6	15.8	17	20.3	13.3	16.3	14.3
1	18.2	16.6	20.9	13.7	17.8	14.3	18.7*	17.1	20.2*	15.8	19.8	15.7	15	20.6	20.4	15.4	18.2	20.4	14	15.1	15.2	17.7	16.8	17.1	18.7	20.8	17.1	18	16
2	18.4	16	21.9	13.3	18.3	13.2	17.6*	17.5	21.0*	18	20.6	16.2	16.1	21.7	21.1	15.4	19.2	20.6	14	15	15.8	16.9	15.7	18.4	20.3	21.7	18.4	18.3	17
3	18.9	16.7	22.7	13.1	18.3	14.2	19.0*	17.5	21.2*	18.9	21.1	16.3	15.1	22.3	21.5	15	18.7	20.7	13.4	14.4	15.6	17.5	16.2	18	21.3	22.3	18.8	18.5	17.7
4	17.9	16	22.8	13.1	18.9	13.8	18.5*	17.6	22.0*	19.2	22	16.5	15.8	23.7	21.8	13.8	18.3	21.2	13.6	13.9	15.3	17.3	16.3	17.9	21.8	22.5	19.9	19.1	18.2
Figure 1c
Avg Radiant Efficiency [p/s/cm²/sr] / [µW/cm²]
NaCl	recArg1
54900000	36600000
66700000	39800000
89600000	33300000
83500000	32900000
73800000	52800000
60200000	43500000
Score (AU)
Time (weeks)	NaCl													recArg1
3	0	2	4	0	0	0	2	0	0	0	0	0	0	0	0	0	1	0	0	0	0	0	0	0	0	0	0
4	3	0	5	0	1	2	0	0	7	0	0	1	0	0	0	0	0	0	0	0	0	1	0	1	1	1	0
5	12	1	6	0	0	18	0	11	12	9	0	0	0	1	0	5	0	0	1	1	2	2	0	0	0	5	2
6	23	6	6	0	4	19	9	16	24	18	0	0	5	0	4	17	0	0	1	0	2	9	2	0	0	11	0
7	19	6	6	0	5	15	10	18	18	17	4	2	6	0	1	17	0	0	0	2	3	5	1	3	0	3	0
8	21	3	4	0	2	14	8	14	21	17	4	1	4	0	2	11	0	0	0	0	5	2	1	1	0	9	0
Weight (g)
Time (weeks)	NaCl													recArg1
3	16.9	17.5	17.7	17.1	17.5	16.2	17	15.2	19.2	16.5	15.5	16.7	16.5	16	18.5	15.1	16.2	16.8	15.1	18.1	12.6	17.4	17.1	17.5	17.7	17.9	16
4	17.6	18.7	17.7	17.3	17.8	17.1	18.2	15.4	19.5	17	16.3	17.7	17.1	16.6	19.3	16.1	15.6	17	15.2	18.5	14.5	18.4	17	19.4	18.3	18.4	16.5
5	16.2	18.9	18.5	19.2	19	16.6	18	15.7	18.4	16.9	18.1	19.3	18.2	17.3	20.7	16.7	17.3	17.9	16.2	20.2	15.4	18.2	17.5	19.4	18.9	19.5	17.2
6	16	21.1	18.9	19.3	19.3	16.3	18.5	15.3	19.2	16	18.1	20.2	18.8	17.9	21.4	15.8	18.3	18.1	17.7	20.4	16.5	18.9	18.1	20.5	20.2	19.3	19.3
7	16.9	20.5	19.2	20.3	19.5	17.9	19.1	16.1	20.6	17.5	19	21.1	19.1	16.7	20.2	17.4	18.9	18.7	16.4	20.8	17	19.4	18.5	20.7	21.2	21.4	19.9
8	17.4	20.4	15.5	19.7	19.5	17.3	19.2	16.1	18.5	17.5	18.6	20	18.2	18.3	20.8	17.2	18.6	18.5	17.4	20.4	16.1	19.2	17.9	21.3	19.8	19.8	19.1
Figure 1d
Arginine (µmol/L)				Arginine (µmol/L)
NaCl	recArg1	Healthy		NaCl	recArg1	Healthy
198.351	0	217.28		274.047	0	304.918
194.31	0	218.429		303.952	0	264.655
219.007	0	225.497		302.991	0	225.497
242.59	0	232.251		259.411	0	244.602
196.318	0			246.639	0
218.429	0			257.943	0
183.211	0			261.638	0
190.365	0			278.122	0
231.002	0			265.418	0
190.853	0			228.533	5.325
174.126	0			226.705	0
232.251	0			271.649	0
232.251	0			281.456	22.209
Figure 1e	Crosslaps		Figure 1f				Figure 1g
erosive RA	non-erosive RA		left	Arginine (µmol/L)			left	Erosion Score vs Arginase 1			right	Arginase 1 (ng/ml)
0.17	0.3		healthy	erosive RA	non-erosive RA		erosion score	arginase 1			healthy	erosive RA	non-erosive RA
0.73	0.83*		71.943	83.347	69.065		42	43.208			35.59	43.208	17.894
0.25	0.31		44.877	105.637	66.478		47	24.33			5.488	24.33	34.608
0.26	0.18		59.006	148.466	109.021		35	34.128			13.732	34.128	85.478
0.09	0.36		49.239	65.562	98.317		86	137.32			14.744	137.32	47.388
0.17	0.27		32.655	113.078	81.16		86	3.216			55.352	3.216	12.854
0.47	0.27		45.63	104.915	79.838		14	10.746			69.224	10.746	4.528
0.24	0.26		51.704	51.968	53.253		22	15.928			22.596	15.928	39.34
0.44	0.13		36.62	58.205	83.777		25	39.662			8.476	39.662	61.43
0.94	0.2		90.3	56.846	45.928		19	61.01			12.326	61.01	9.752
0.21	0.04		56.958	81.24	33.54		46	25.858			154.676	25.858	21.154
0.64	0.17		48.873	50.781	114.207		14	76.124			46.384	76.124	51.596
0.46	0.35		138.884*	70.333	51.569		24	50.49			107.022	50.49	8.008
0.32	0.26		55.357	51.424	68.486		55	102.672			18.57	102.672	52.564
0.75	0.05		85.594	82.985	24.14		15	47.646			49.552	47.646	51.556
0.16	0.26		86.905	79.838	88.957		72	48.318			245.424*	48.318	30.65
0.49	0.55		77.038	72.794	65.056		66	80.05			45.952	80.05	64.072
0.68	0.42		90.686	58.847	55.406		82	40.042			9.856	40.042	26.05
1.06	0.27		53.122	38.671	68.231		26	236.462*			140.01	236.462*	24.884
0.36	0.38		66.898	36.134	47.187		70	114.406			134.032	114.406	56.624
0.18	0.36		66.073	40.663	76.167		61	58.88			28.466	58.88	72.564
0.12	0.28			88.759	84.797		27	110.456				110.456	20.97
0.37	0.28			169.941*	102.483		11	9.826				9.826	51.474
0.17	0.31			71.065	35.851		13	26.664				26.664	6.37
0.08	0.43			74.877	119.986		118	127.6				127.6	30.308
0.28	0.15			92.82	42.777		75	71.424				71.424	9.632
0.59	0.17			76.299	38.334		30	27.916				27.916	21.696
0.45	0.11			106.687	54.259		41	70.9				70.9	64.008
0.19	0.2			48.771	27.976		49	86.656				86.656	29.984
0.12	0.14			60.353	80.89		43	7.544				7.544	87.722
				75.685	78.987		14	57.14				57.14	6.018

## Sheet: Figure 2
Figure 2d
TRAP+ cells	ng/ml recArg1
RANKL	1	10	100	300	1000	1000
83	89	61	86	0	0	52
53	56	63	74	1	0	49
89	65	81	80	5	0	85
83	61	61	85	0	0	52
84	95	72	97	0	0	105
83	91	56	94	0	0	64
Figure 2e	Nfatc1 (Norm. FC)
Time (hours)	RANKL			recArg1
0	1.232	0.9	0.902	1.232	0.9	0.902
12	1.11805	0.415552	0.853084	0.188005	0.760765	0.444132
24	1.324	3.091	3.397	0.16192	0.726231	0.342609
48	4.13369	8.37291	5.32439	0.431207	0.281122	0.634278
72	1.68212	4.42791	1.65898	1.60833	1.11482	1.42563
Fos (Norm. FC)
Time (hours)	RANKL			recArg1
0	1.285	0.918	0.848	1.285	0.918	0.848
12	3.50784	2.31551	3.67594	2.38795	1.86767	1.83936
24	2.89771	3.09912	2.40156	1.05269	1.085	1.10884
48	1.55669	2.67473	1.477	0.916551	1.18343	1.03832
72	1.60879	2.47615	1.18362	1.20691	0.92136	1.58637
Figure 2f	Viable - eF780 (Frequency of F4/80+ Cells)
M-CSF	RANKL	recArg1
84.76	93.44	92.74
88.76	93.2	91.77
92.88	93.89	94.23
93.5	92.47	91.92
Figure 2h
Figure 2i	Arg1 (Norm. FC)
Time (hours)	RANKL			recArg1
0	2.964	0.616	0.548	2.964	0.616	0.548
12	0.778	0.487	0.727	0.543	0.676	0.788
24	0.08	0.049	0.113	0.079	0.055	0.106
48	0.03	0.051	0.033	0.018	0.032	0.009

## Sheet: Figure 4
Figure 4a		a-c correspond to individual blots
Figure 4c
left	OCR (pmol/min/µg protein)																									right	SRC (pmol/min/µg protein)
Time (minutes)	M-CSF								RANKL								recArg1									M-CSF	RANKL	recArg1
1.41386	95.2147	109.254	121.561	83.9325	123.863	136.96	108.413	116.369	151.609	156.761	171.892	164.114	138.547	130.905	143.65	159.182	130.522	132.248	134.367	122.97	115.373	139.566	158.752	86.4713		26.1091	29.2007	12.2725
7.98146	95.0881	106.082	122.464	84.2938	119.365	133.395	105.478	116.235	147.31	147.903	169.309	161.863	139.58	123.576	142.286	154.156	128.44	130.404	130.175	119.996	111.367	133.895	155.742	66.9777		18.6587	43.1042	-0.600827
14.532	95.3405	107.582	123.654	85.2218	122.601	132.514	106.56	116.045	147.619	148.762	167.688	160.587	140.834	123.974	144.051	153.378	128.839	130.25	130.147	122.73	109.716	133.647	156.509	59.6247		31.1706	61.7055	39.9421
21.0742	98.545	105.789	124.759	86.8673	124.146	135.824	108.817	115.394	145.634	148.673	167.81	159.61	143.541	123.357	144.555	154.407	128.829	131.96	135.078	124.823	113.516	135.643	159.8	54.356		63.4428	73.5011	8.90487
27.714	55.4129	61.8449	72.753	44.7653	61.3973	70.7334	56.849	64.4775	86.7696	83.2401	98.1899	89.365	80.6557	71.4175	74.3928	91.7115	61.6842	58.6627	56.9882	59.7972	43.1894	62.4143	61.5786	48.839		34.7045	78.6002	20.5007
34.2633	53.7349	59.9304	69.9646	41.0445	59.1473	65.8747	55.0455	58.6163	83.1725	75.904	88.847	87.557	77.4402	68.4339	74.4113	89.2704	59.8699	56.5003	57.7645	56.5313	43.5909	58.4726	60.9098	46.0444		30.2516	36.3697	23.0148
40.8327	53.2342	56.3401	69.4935	40.7052	60.751	66.5356	56.7856	58.7177	82.6744	71.5948	85.3007	86.6357	73.0626	67.407	70.7855	87.7448	57.724	53.8758	55.2111	57.8739	42.3629	56.3383	59.4641	45.3528		27.8807	61.6585	64.7153
47.4714	113.876	118.391	150.737	146.233	156.35	161.795	131.256	135.005	169.96	194.609	233.942	236.826	220.556	156.633	205.978	239.954	132.447	121.705	166.035	125.104	131.328	147.034	218.007	120.721		23.9385	79.7916	63.3862
54.0354	122.833	124.215	152.655	145.997	155.083	161.15	134.635	137.768	178.808	191.838	228.623	233.524	217.434	161.741	202.476	232.689	139.974	129.924	171.333	129.102	131.62	158.145	219.394	130.951
60.5876	129.76	134.9	159.448	153.335	160.163	171.828	139.703	147.076	182.964	194.44	230.076	234.783	219.686	167.094	207.429	232.575	151.869	140.215	179.784	140.398	136.033	170.928	229.848	139.059
67.2419	49.7293	55.504	56.3036	40.6913	41.91	50.3402	41.6092	40.1297	71.4453	60.9761	70.7142	65.6964	56.2141	52.0676	52.6695	61.393	54.9052	50.2888	52.6976	47.9712	36.4923	50.1794	42.4164	40.2702
73.7986	45.0172	48.1201	52.1466	38.5799	41.9845	50.2559	39.5394	40.1171	65.9678	54.7093	60.1655	63.4701	53.0417	48.3282	48.3879	60.8807	48.7489	46.0102	45.7071	45.0082	32.8107	48.0225	43.3887	36.41
80.3615	40.9462	45.6775	51.6628	37.563	40.017	48.4315	39.1841	37.9212	63.3977	50.3299	56.2733	60.8576	51.7387	47.2266	46.098	59.3355	46.9409	43.3491	44.4995	45.0311	31.7339	45.0804	42.3404	34.9554
Figure 4d	ECAR (pmol/min/µg protein)			Figure 4e	2-NBDG - FITC (MFI)			Figure 4f	Metabolite Abundance (norm. Fold change)
M-CSF	RANKL	recArg1		M-CSF	RANKL	recArg1			M-CSF				RANKL				recArg1
35.149	61.0199	62.0395		19919	23387.1	21549		Arginine	-0.274777	0.607999	0.0986096	-0.789519	0.362257	-0.0429917	0.0994507	-1.34665	-9.11302	-11.2257	-7.07755	-10.134
38.4608	96.2561	74.1549		21409.5	19528.9	20841.7		Proline	-0.0204333	-0.0424689	0.0927876	-0.0340971	-1.41124	n.d.	-0.182187		-1.7943	-0.937962	0.00276598	-0.328526
32.376	61.4103	65.7331		26351.2	20056.5	22446.3		Urea	-0.155346	0.569016	-0.453991	-0.170474	-0.379668	-0.1588	0.118742		0.163142	-0.153503	0.297761	0.0528555
41.0181	77.6949	57.9038		26160.5	20235.4	22560.3		Serine	-0.144324	-0.145152	0.0121177	0.241813	-2.00575	-0.964015	-0.920677		-1.52354	-1.02312	-0.401006	-0.0188878
36.6889	80.2093	52.6392						Fumerate	-0.220896	0.357435	-0.230924	0.0125436	0.765918	1.30845	1.39908		0.713043	0.262721	0.472533	0.491249
36.3851	59.8267	68.2314						Succinate	0.0308556	0.137955	-0.0297858	-0.154455	1.39176	2.14845	2.20985		1.15806	1.08335	1.27213	1.14556
31.6914	74.2874	80.5015						Aspartate	-0.10695	0.226975	-0.0212534	-0.127059	0.25167	0.109106	1.69455		-0.607136	0.523484	0.734039	0.9672
27.702	77.11	55.4226						Glycine	0.0481502	0.362068	-0.0632455	-0.466565	0.304644	0.685096	0.278661		0.111091	0.650996	0.672488	0.127339
								Alanine	0.444832	0.0960118	-0.763453	-0.0277557	-0.123141	-0.683288	2.31948		-1.27659	-0.122771	1.22574	-0.112735
								aKetogluterate	0.252256	0.0536757	-0.0895942	-0.266665	1.1852	2.01476	2.13368		0.817883	1.16988	1.40417	-0.939844
								Creatine	-0.235588	-0.0303607	0.811752	-1.26485	0.915475	1.91701	0.917397		0.532113	0.479361	0.404269	0.197966
								Ornithine	-0.279486	-0.133485	0.538849	-0.301025	-1.14278	0.492734	-0.302508		0.423989	0.00731385	-0.0138737	0.931941
								Malate	-0.327724	0.378883	-0.21333	0.0570396	1.03896	1.27303	1.47752		0.568427	0.397789	0.817751	0.196719
								Glutamate	-0.13476	0.162025	0.141909	-0.205966	0.734304	1.26165	1.06483		-0.180641	0.229051	0.384353	0.180032
								Putrescine	0.14101	0.538902	0.335443	-2.45252	1.05379	1.29049	1.33568		-1.91136	-1.67029	-0.0921384	0.447287
								Citrate	0.820481	-0.590657	-0.17807	-0.543551	0.0578348	-0.459089	0.613027		-0.815803	-1.03541	-0.577916	1.5358
								Spermidine	0.122866	0.477662	-0.749662	-0.114228	-1.4183	-1.5188	1.41694		-2.69756	-0.253345	-0.0390193	-2.31143
								Argininosuccinate	0.198766	0.593156	-0.364045	-0.819194	0.147081	0.245356	0.572555		0.00271513	-0.712471	0.0258864	-0.132917
								Tryptophan	-0.0517419	0.373912	-0.241638	-0.162328	0.428839	0.549043	0.483142		0.139859	-0.303047	0.0135307	0.420036
								Lysine	0.0253405	0.399607	-0.018413	-0.565302	-2.33429	-2.25926	-1.88657		-3.01667	-1.62609	-1.56696	-2.1038

## Sheet: Figure 5
Fig. 5b
m+6 arginine (% of 12C arginine)				m+5 citrulline (% of 13C arginine)				m+5 arginine (% of 13C arginine)
M-CSF	RANKL	recArg1		M-CSF	RANKL	recArg1		M-CSF	RANKL	recArg1
134.823	117.588	0.765577		0.0223	0.0414	0		3.1939	3.3584	0
109.115	143.975	1.07597		0.0183	0.0231	0		3.2464	3.1724	0
142.05	197.375	11.2669		0.0316	0.0228	0		3.0999	3.2219	0
161.388	232.16	0.499365		0.0229	0	0		2.7419	2.2556	0
Fig. 5c
m+5 ornithine (% of 13C arginine)				m+4 putrescine (% of 13C arginine)				m+4 spermidine (% of 13C arginine)
M-CSF	RANKL	recArg1		M-CSF	RANKL	recArg1		M-CSF	RANKL	recArg1
0.2226	0.5225	95511.4		0.665	1.6754	2312.23		1.4293	4.7977	9439.69
0.6157	0.1548	41901		1.1526	2.6835	3845.33		3.8674	11.5452	10418.9
0.3748	0.203	4328.55		1.386	2.2566	197.243		4.8964	8.6616	769.761
0.1057	0.1144	16244.8		2.4817	3.9833	2289.69		2.8868	14.8099	10765
Fig. 5d	TRAP+ cells
RANKL	recArg1	Ornithine	Urea
75	0	127	80
126	0	119	97
109	0	104	102
99	0	148	106
78	0	124	96
55	0	142	63
Fig. 5e	TRAP+ cells
RANKL	recArg1	Spermidine	Putrescine	DFMO
296	0	91	198	75
273	0	72	291	68
331	0	56	164	66
294	0	40	223	71
Fig. 5f
m+4 fumarate (% of 13C aspartate)				m+4 malate (% of 13C aspartate)
M-CSF	RANKL	recArg1		M-CSF	RANKL	recArg1
0.1685	0.4617	0.5965		0	0.8332	3.3097
0.7159	0.5925	1.4913		0.5261	1.1752	2.1086
0.8802	0.6058	0.9382		1.3555	1.2724	2.9563
0.3351	1.2225	0		1.9533	0.9383	2.0059

## Sheet: Figure 6
Figure 6a	TRAP+ cells
Control	Arginine	Citrulline	Argininosuccinate	Ornithine	Proline	Urea
0	295	216	338	0	0	0
0	288	212	381	0	0	0
0	315	265	341	0	0	0
0	277	268	262	0	0	0

## Sheet: Figure 7
Figure 7c						Figure 7e					Figure 7f	OCR (pmol/min/µg protein)
Pck2 (Norm. FC)						Arg-Free	Arginine	Citrulline	Argininosuccinate		Time (minutes)	Arg-Free										Arginine												Citrulline											Argininosuccinate
M-CSF	IL-4	IL-4+recArg1	RANKL	RANKL+recArg1		1.04651	1.44595	1.52222	1.4186		1.41335	14.5402	38.6999	25.49	17.8444	29.9307	44.7641	34.0922	34.3392	23.2469	30.6227	30.5566	28.386	29.5722	39.3008	53.407	56.7693	55.0144	58.6404	50.7227	57.0362	24.6983	20.4478	30.5636	36.0661	29.2273	36.9071	44.9098	54.7298	69.5001	86.7162	47.4385	58.0029	23.5449	43.9865	36.5301	38.8828	45.2189	52.5419
1.065	0.724	7.028	0.646	4.819		1.04054	1.36066	1.4186	1.09231		7.96707	9.00543	35.1294	25.5313	20.0009	26.8962	45.3574	35.2878	31.7753	21.3654	32.2033	28.7026	28.365	32.2145	39.5456	56.5372	58.9415	55.5267	60.7463	49.4533	56.6391	26.5782	20.3307	35.0788	32.5335	25.4571	31.4305	45.5419	55.8884	69.8215	86.0187	47.9272	56.7888	24.5396	43.0049	35.1369	36.7953	46.2539	52.1018
1.309	0.75	4.822	0.49	3.989		0.765625	1.39326	1.77273	1.16883		14.5297	7.71999	35.5603	25.4906	18.9784	28.6473	42.8482	34.9417	32.1299	21.2298	32.8417	24.8113	26.6233	30.22	37.0667	55.3347	57.7712	54.29	58.8882	49.1111	55.6459	23.5301	20.2107	31.0718	35.6543	23.0578	31.1604	45.0613	56.5839	66.6218	81.6532	46.2034	53.9507	24.6301	43.4351	33.4381	36.3597	44.0969	51.9475
0.919	0.586	5.035	0.515	2.971		0.371795	1.4	1.288	1.27586		21.1226	6.60717	35.333	26.0632	18.796	27.5816	43.3201	34.576	30.746	20.5288	30.0564	26.5461	27.2842	31.1039	37.733	55.7597	58.0091	53.1919	58.3694	51.6259	56.1452	23.5561	18.5431	31.1376	35.4243	25.8152	30.9971	43.6971	57.1142	68.056	82.572	47.2295	56.2869	24.1806	43.1668	33.2264	40.0697	44.568	52.2599
0.781	0.494	5.043	0.524	4.615		0.989247	1.14035	1.45918	1.17647		27.7669	1.62294	22.8173	15.0871	12.5631	20.4557	28.1544	24.1508	18.8162	13.0157	20.8793	16.4093	20.6685	21.4962	26.8559	35.3376	36.6265	31.2467	37.2563	36.2349	31.4296	17.3999	14.8304	21.0413	30.0602	15.8899	17.244	31.6444	38.0766	38.8612	54.0678	27.0066	36.5144	19.9928	34.4409	23.3771	27.4676	32.9035	37.8894
						1.02198	1.27692	1.3964	1.33333		34.3169	-0.42453	20.9849	17.6937	11.4735	19.308	23.5228	23.3489	17.5373	12.1785	17.7529	16.6961	18.2748	21.0784	24.8616	34.8543	39.0894	29.4351	35.1734	31.4579	28.8464	16.7608	13.6696	21.0874	26.21	13.8696	16.3684	28.7715	35.9363	35.8738	48.9525	25.987	36.0064	17.8383	28.8876	18.9792	25.5232	32.3847	33.8872
Sdhd (Norm. FC)						1.04412	1.55844	1.55422	1.35		40.8826	-0.766431	19.7207	15.3755	11.8405	17.0041	25.3226	21.0236	16.8521	10.444	13.4448	17.1664	20.5776	18.9829	25.5629	34.5283	34.4108	26.8272	34.9172	28.4698	26.7906	15.0684	14.6941	21.676	25.8774	14.5384	15.9771	27.8446	36.7584	35.7048	49.0596	25.814	34.7952	14.8514	27.6279	20.6787	25.4825	30.8946	32.8125
M-CSF	IL-4	IL-4+recArg1	RANKL	RANKL+recArg1		1	1.57534	1.45	1.27273		47.5281	27.4207	72.6641	61.4121	45.1843	57.2474	100.215	71.0477	71.8519	45.0427	53.669	51.5169	50.2963	55.421	60.6714	93.4696	131.432	135.752	116.781	78.9634	111.269	53.1954	37.3605	60.9041	70.908	62.8801	81.6041	114.975	132.561	153.619	231.157	105.525	129.599	47.5805	133.299	64.3977	82.324	100.492	112.247
0.916	1.795	1.435	2.138	1.265		1.12121	1.43077	1.51389	1.66364		54.1074	30.7362	82.275	62.5883	51.2984	62.0966	106.987	70.7327	76.3695	51.5533	52.9422	57.1077	59.4723	63.1888	71.6398	100.682	144.142	145.347	133.115	91.9156	119.139	57.8777	43.2338	68.7982	73.4114	71.1265	85.943	119.384	136.39	151.241	233.432	108.659	133.673	52.3175	120.425	75.5824	91.9797	102.073	114.292
1.084	1.668	1.209	2.283	1.115		1.02857	1.29412	1.29703	1.15464		60.672	39.2674	91.1619	67.4043	57.7815	69.1713	114.994	80.1691	86.9905	60.0114	62.6531	62.7159	65.8981	69.2638	80.0275	109.671	156.137	157.571	145.662	107.669	127.597	66.2188	49.0474	74.4581	79.3772	77.3035	96.81	125.581	148.41	163.662	245.979	116.054	140.988	56.5267	124.952	86.3512	104.104	104.822	123.886
0.96	1.797	1.454	2.009	1.113		1.08163	1.5873	1.57143	1.27632		67.3121	4.92619	27.0929	13.765	16.0373	22.7214	27.6727	28.2091	16.5102	16.1662	22.6648	23.1008	25.2145	25.5007	32.9824	35.7313	40.1615	30.7601	41.1916	27.0922	36.419	16.5169	20.5189	31.3047	30.743	23.3967	22.7953	31.1641	41.4019	36.2968	48.0409	28.6161	39.7733	19.6935	35.3414	28.3014	29.0772	32.1046	37.0353
1.05	1.588	1.412	3.159	1.564		1.04225	1.26027	1.36792	1.30337		73.8734	1.69088	22.4556	16.8065	13.7357	19.3339	25.7769	24.8578	14.6771	13.9114	23.5887	19.3474	21.5934	21.1434	26.4471	32.5201	34.5838	27.3295	34.5636	24.2175	33.0034	15.3476	17.8257	26.117	27.7252	17.7588	20.6293	27.1749	35.2755	32.1209	42.6922	23.2413	35.2315	15.9538	29.3625	21.1597	25.9452	31.1505	31.979
						0.983871	1.68852	1.54545	1.1811		80.4396	-0.935046	19.9887	16.0805	12.3519	17.5605	23.3754	24.3777	13.7233	13.1718	18.6595	16.8257	18.2997	19.8446	24.7063	30.4722	32.0319	25.9685	31.1882	24.1066	29.5781	13.7103	15.2408	25.1125	26.5988	15.0704	17.7198	23.5242	32.7924	32.4151	40.5045	23.5791	34.7012	15.9556	28.8643	20.0384	23.9012	27.1716	32.2709
Dcstamp (Norm. FC)						0.948276	1.69811	1.58333	1.344
M-CSF	IL-4	IL-4+recArg1	RANKL	RANKL+recArg1		1.0411	1.70769	1.34615	1.33898
0.72	25.237	3.562	30.72	2.428		1.11111	1.65152	1.5	1.18254
1.142	29.471	5.146	45.461	2.614		1.07463	1.19697	1.37037	1.21212
1.023	26.669	3.318	26.237	2.737		1.125	1.6338	1.38532	1.07843
1.188	27.823	3.483	47.581	1.789		1.15217	1.26087	1.36047	1.14286
						1.09489	1.57143	1.39806	1.26316
						1	1.43902	1.33333	1.16667
						0.970297	1.55556	1.26374	1.125
						1.125	1.35556	1.48958	1.11475
						0.746269	1.29358	1.52174	1.72
						1.23846	1.41111	1.38462	1.18824
						1.06349	1.49123	1.41304	1.23214
						1.16418	1.34884	1.33962	1.26866
						1.18627	1.59677	1.33333	1.13158
						1.21774	1.52326	1.50769	1.22727
						1.18261	1.48485	1.36066	1.13953
						1.08861	1.40426	1.34426	1.25641
						1.08333	1.52308	1.3125	1.20968
						1.18391	1.5082	1.40506	1.3
						1.29412	1.41558	1.36232	1.16393
						1.37963	1.28947	1.26866	1.36
						1.13208	1.2766	1.11364	1.07576
						1.13684	1.48936	1.5641	1.33846
						1.11667	1.48077	1.26786	1.30882
						1.10909	1.3	1.3	1.1375
						1.2451	1.49206	1.42308	1.16
						1.21667	1.56716	1.46875	1.15942
						1.17949	1.4717	1.31325	1.12
						1.11111	1.36538	1.45161	1.11111
						1.15385	1.41176	1.38462	1.125
						1.47917	1.58182	1.26866	1.10909
						1.1375	1.54717	1.31746	1.1
						1.13514	1.43182	1.2963	1.33333
						1.04348	1.32727	1.32759	1.18966
						1.31731	1.32468	1.27692	1.10606
						1.1383	1.45455	1.46774	1.2
[truncated: 6 more columns]

## Sheet: Supp Figure 1
Supplement Figure 1d
Paw RNA (FC)	Healthy		NaCl						recArg1
Ctsk	1.782	0.561	7.74	1.318	1.352	0.856	2.793	2.787	0.91	1.445	4.201	0.468	0.64	0.398	0.898
Acp5	0.924	1.082	5.315	2.758	3.043	2.588	9.023	5.83	2.546	0.909	3.669	1.461	1.739	1.364	1.146
Tnf	0.621	1.609	9.067	9.439	7.247	6.468	5.386	5.646	4.439	0.913	7.14	6.459	2.487	11.054	0.89
Supplement Figure 1e	Thymidine counts
	Healthy				NaCl													recArg1
Naive	1009.6	559	2005.8	2573.2	425.4	816.6	3927.2	1467.6	1583.2	958	378.6	364	250.6	517.4	99.2	199.4	419.4	1285.4	2153.6	782.6	886	3862.4	246	3636	837.8	392.6	156.8	89.8	175.2	208.4
+Collagen	1361.4	607.2	2048.4	4098.6	2743.8	1952	4827.8	3763.4	5524.2	4727.2	876.6	3351.4	594	1905.6	423	378.2	2141.4	2922.6	3240	783.8	3215.6	7833.8	1273.2	6058.8	8572.8	1864.6	941	141.2	793.6	481.2
Supplement Figure 1f	Serum concentration (µMol)
	NaCl				recArg1				Healthy
Arg	159.97	154.13	127.28	135.41	4.64	4.12	5.54	7.7	117.65	150.77	124.02
Orn	33.56	40.35	39.15	58.03	169.86	104.31	93.62	89.49	35.02	38.13	55.85
Ser	357.52	292.63	304.1	492.28	526.17	641.99	491.15	451.02	316.57	380.81	525.25
Thr	135.88	119.48	117.45	164.82	216.44	230.49	185.97	158.11	138.22	134.46	176.8
Trp	105.09	97.94	112.41	113.02	158.52	154.27	115.83	127.94	121.79	103.41	104.07
Supplement Figure 1g	CD45+GR-1highCD11bhigh (Frequency of CD45+)			CD45+CD11bhighCD11c- (Frequency of CD45+)
NaCl	recArg1	Healthy		NaCl	recArg1	Healthy
4.57	6.76	1.74		5.08	7.66	1.39
8.7	7.4	1.42		8.83	7.76	1.08
7.81	7.49	1.3		7.88	7.87	0.99
8.53	6.17	1.47		8.44	6.18	1.21
4.97	7.75			5.17	8.26
5.09	5.1			4.82	5.43
5.9	2.1			6.18	1.62
1.45	2.36			1.45	1.92
0	6.42			0	6.19
3.11	1.29			2.43	1.04
1.92	4.41			1.45	3.67
2.88	3.14			2.37	2.85
2.27	1.17			1.79	0.74
	2.66				2.02
Supplement Figure 1i	RANKL/OPG (ratio)		RANKL/OPG (ratio)			RANKL/OPG (ratio)
NaCl	recArg1		NaCl	recArg1		NaCl	recArg1
0.0689157	0.101355		0.031857	0.0676564		0.0257666	0.0213621
0.0822281	0.080919		0.034268	0.0355679		0.0158919	0.0287089
0.153301	0.134027		0.0297766	0.0363972		0.0317022	0.0311507
0.11475	0.102434		0.0491565	0.0315413		0.0266272	0.0202552
0.104584	0.0781105		0.0410513	0.030168		0.0162928	0.0321116
0.199939	0.121262					0.00961394	0.030319
0.176448	0.114468					0.01440202*	0.0148566
0.126717	0.227363					0.0228398	0.0204053
0.102295	0.140401					0.0234773*	0.0319531
0.143041	0.15141					0.0244917	0.0360614
0.32141						0.0473375	0.0499017
0.125398						0.0252702	0.0459266
0.113495						0.0201246	0.0326038
						0.0323954	0.0556813
						0.0250454
						Inclusion criteria for the hTNFTg/+ control group was a combined clinical score of over 5, at 10 weeks of age.

## Sheet: Supp Figure 2
Supplement Figure 2f
Phgdh (FPKM)
M-CSF	RANKL	recArg1
9.45306	6.92246	138.603
8.40791	6.85122	112.099
5.70083	4.7589	101.624
5.94236	5.74278	98.93

## Sheet: Supp Figure 3
Supplement Figure 3b		G2/M (% parent)
M-CSF	RANKL	recArg1
2.2	2.81	2.13
1.89	3.55	1.89
1.41	2.12	1.67
1.89	1.78	1.63
2.05	5.18	2.12
2.47	4.95	2.28
2.29	5.21	2.03
2.26	4.43	1.38
Supplement Figure 3d
Control	recArg1	24 h	48 h
127	0	127	135
97	0	182	121
126	0	170	91
120	0	127	88

## Sheet: Supp Figure 4
Supplement Figure 4
F4/80+CD11b+ (Frequency of CD45+)			CD11c+ (Frequency of CD45+F4/80+CD11b+)			CD11blowCD11chigh (Frequency of CD45+)			MHCII+ (Frequency of CD45+CD11blowCD11chigh)
M-CSF	recArg1		M-CSF	recArg1		GM-CSF+IL-4	recArg1		GM-CSF+IL-4	recArg1
80.87	95.23		99.68	99.78		27.52	23.21		91.41	90.48
85.97	95.26		99.74	99.65		27.96	27.68		92.95	92.98
85.01	97.17		99.88	99.71		24.34	25.07		90.34	93.46
79.89	95.03		99.78	99.77		25.34	21.55		86.72	86.29
82.67	95.07		99.79	99.73		26.35	22.11		84.35	82.66
79.82	96.08		99.75	99.76		23.63	22.45		85.45	84.82

[truncated: 1 more sheets: Supp Figure 7]
